# Supplementary material for: Genetic footprints of assortative mating in the Japanese population
Source: Nat Hum Behav. 2022 Sep 22;7(1):65–73. doi: 10.1038/s41562-022-01438-z (PMC9883156; doi:10.1038/s41562-022-01438-z)
Supplement: Supplementary file 3 — Overview of the studied traits in BBJ. [file 41562_2022_1438_MOESM3_ESM.xlsx]

## Sheet: S.Table 2
	Supplementary Table 2. Overview of the studied traits in BioBank Japan project
	Category	Trait	Abbreviation	n (Case)	n (Control)	n(Total)
	Anthropometric	Adult height	Height	-	-	147254
		Body mass index	BMI	-	-	146334
	Metabolic	Total cholesterol	TC	-	-	119820
		High density lipoprotein cholesterol	HDL-C	-	-	64903
		Low density lipoprotein cholesterol	LDL-C	-	-	66668
		Triglyceride	TG	-	-	96782
		Blood sugar	BS	-	-	85923
		Hemoglobin A1c	HbA1c	-	-	38756
	Protein	Total protein	TP	-	-	107874
		Albumin	Alb	-	-	97455
	Kidney-related	Blood urea nitrogen	BUN	-	-	130603
		Serum creatinine	sCr	-	-	137504
		Estimated glomerular filtration rate	eGFR	-	-	134483
		Uric acid	UA	-	-	105066
	Electrolyte	Sodium	Na	-	-	118762
		Potassium	K	-	-	124185
		Chloride	Cl	-	-	115711
		Calcium	Ca	-	-	73196
		Phosphorus	P	-	-	40695
	Liver-related	Total bilirubin	TBil	-	-	104931
		Aspartate aminotransferase	AST	-	-	127408
		Alanine aminotransferase	ALT	-	-	127523
		Alkaline phosphatase	ALP	-	-	99629
		Gamma-glutamyl transferase	GGT	-	-	111348
	Oher biochemical	Prothrombin time	PT	-	-	51087
		Activated partial thromboplastin time	APTT	-	-	35072
		Fibrinogen	Fbg	-	-	16916
		Creatine kinase	CK	-	-	98559
		Lactate dehydrogenase	LDH	-	-	119894
		C-reactive protein	CRP	-	-	71365
	Hematological	White blood cell count	WBC	-	-	128252
		Neutrophil count	Neutro	-	-	73472
		Eosinophil count	Eosino	-	-	80195
		Basophil count	Baso	-	-	79360
		Monocyte count	Mono	-	-	81771
		Lymphocyte count	Lym	-	-	82249
		Red blood cell count	RBC	-	-	127755
		Hemoglobin	Hb	-	-	127552
		Hematocrit	Ht	-	-	127351
		Mean corpuscular volume	MCV	-	-	108643
		Mean corpuscular hemoglobin	MCH	-	-	107176
		Mean corpuscular hemoglobin concentration	MCHC	-	-	113297
		Platelet count	Plt	-	-	122899
	Blood pressure	Systolic blood pressure	SBP	-	-	131243
		Diastolic blood pressure	DBP	-	-	131255
		Mean arterial pressure	MAP	-	-	131225
		Pulse pressure	PP	-	-	131161
	Echocardiographic	Interventricular septum thickness	IVS	-	-	18598
		Posterior wall thickness	PW	-	-	18637
		Left ventricular internal dimension in diastolic	LVDd	-	-	18913
		Left ventricular internal dimension in systolic	LVDs	-	-	18548
		Left ventricular mass	LVM	-	-	18287
		Left ventricular mass index	LVMI	-	-	17137
		Relative wall thickness	RWT	-	-	18514
		Fractional shortening	FS	-	-	18502
		Ejection fraction	EF	-	-	18815
		E/A ratio	E/A	-	-	8338
	Diet	Cheese consumption	Cheese	-	-	141195
		Coffee consumption	Coffee	-	-	141113
		Fish consumption	Fish	-	-	141533
		Meat consumption	Meat	-	-	141347
		Milk consumption	Milk	-	-	141437
		Natto consumption	Natto	-	-	141167
		Small fish consumption	Small fish	-	-	140820
		Green tea consumption	Green tea	-	-	141138
		Tofu consumption	Tofu	-	-	141403
		Vegetables consumption	Vegetables	-	-	141474
		Yoghurt consumption	Yoghurt	-	-	141398
	Behavior	Ever vs never drinking	Alcohol	77685	75072	152757
		Ever vs never smoking	Smoking	78178	74912	153090
		Gymnastics time	Gym	-	-	139633
		Sports time	Sports	-	-	138989
		Walking time	Walking	-	-	141341
		light physical activity	light PA	-	-	141107
	Disease	Arrhythmia		12997	142119	155116
		Cataract		15385	139731	155116
		Coronary artery disease	CAD	23533	131583	155116
		Dyslipidemia		33862	121254	155116
		Ischemic stroke	IS	12337	140822	153159
		Type 2 diabetes mellitus	T2D	30132	123653	153785
