# Supplementary material for: Genetic footprints of assortative mating in the Japanese population
Source: Nat Hum Behav. 2022 Sep 22;7(1):65–73. doi: 10.1038/s41562-022-01438-z (PMC9883156; doi:10.1038/s41562-022-01438-z)
Supplement: Supplementary file 4 — LD score regression results of whole-sample GWAS and variance explained by PGS in BBJ. [file 41562_2022_1438_MOESM4_ESM.xlsx]

## Sheet: S.Table 5
	Supplementary Table 5. LD score regression results of whole sample GWAS and variance explained by PGS in BioBank Japan project
	Trait	n	h2 (%)	Lambda GC	Mean Chi2	Intercept	SE	Ratio	SE	Mean Explained variance (%)	SE explained variance (%)
	Height	146156	31.23	1.5808	2.1497	1.1465	0.019	0.1274	0.0165	7.551	0.099
	BMI	145235	16.08	1.4104	1.5591	1.0626	0.0116	0.1119	0.0208	5.109	0.118
	TC	118573	8.23	1.127	1.2422	1.0357	0.0123	0.1474	0.0509	3.282	0.34
	HDL-C	64408	15.1	1.1238	1.2439	1.043	0.0113	0.1762	0.0464	8.048	0.107
	LDL-C	66211	7.72	1.0833	1.135	1.0242	0.0098	0.1794	0.0726	2.733	0.146
	TG	95905	11.01	1.1144	1.2545	1.0302	0.0107	0.1187	0.0422	5.254	0.113
	BS	85347	4.79	1.0618	1.095	1.0102	0.0075	0.1075	0.0786	0.845	0.055
	HbA1c	38520	12.11	1.0772	1.1169	1.0181	0.0083	0.1546	0.0712	2.634	0.147
	TP	107061	8.2	1.1619	1.229	1.0441	0.0092	0.1927	0.0403	2.742	0.069
	Alb	96707	6.38	1.1082	1.1389	1.0078	0.0082	0.0559	0.059	0.96	0.055
	BUN	129548	7.29	1.1811	1.2463	1.0476	0.009	0.1935	0.0365	2.046	0.057
	sCr	132028	10.08	1.2234	1.3453	1.0577	0.0094	0.1671	0.0273	2.293	0.06
	eGFR	133400	9.11	1.2103	1.3138	1.0515	0.0093	0.1641	0.0297	1.409	0.043
	UA	104305	14.46	1.1459	1.4089	1.0328	0.009	0.0802	0.0219	5.804	0.167
	Na	117747	4.93	1.0988	1.1399	1.0135	0.0076	0.0964	0.0543	0.738	0.045
	K	123417	5.36	1.1175	1.1561	1.0114	0.0088	0.073	0.0562	0.722	0.05
	Cl	114730	5.7	1.1396	1.1811	1.0403	0.0083	0.2228	0.0457	1.127	0.031
	Ca	61649	4.7	1.0496	1.0701	1.0087	0.0083	0.1247	0.1187	0.483	0.048
	P	40343	4.66	1.0527	1.0639	1.0242	0.008	0.379	0.1248	0.624	0.078
	TBil	102668	5.82	1.0864	1.15	1.0232	0.0085	0.1546	0.0569	6.729	0.196
	AST	124742	6.73	1.1301	1.1962	1.0172	0.0089	0.0878	0.0454	1.679	0.067
	ALT	124870	5.88	1.1175	1.1789	1.0211	0.0091	0.1182	0.0509	1.288	0.068
	ALP	97482	11.03	1.143	1.264	1.048	0.011	0.183	0.043	7.23	0.113
	GGT	109068	10.89	1.1301	1.295	1.0416	0.0103	0.141	0.0349	4.998	0.116
	PT	50683	8.85	1.0496	1.1031	1.0079	0.0076	0.077	0.0735	3.58	0.083
	APTT	34732	6.9	1.0405	1.0699	1.021	0.0083	0.3009	0.1192	4.58	0.166
	Fbg	16753	0.82	1.0075	1.0086	1.0057	0.0066	0.6579	0.7663	0.151	0.005
	CK	97563	9.91	1.1396	1.2206	1.0199	0.0096	0.054	0.0435	3.795	0.126
	LDH	117414	3.37	1.0895	1.108	1.0227	0.0078	0.2098	0.0727	2.154	0.094
	CRP	70874	1.74	1.0466	1.0633	1.0374	0.0074	0.5901	0.1163	0.57	0.048
	WBC	125842	9.95	1.2005	1.3169	1.0533	0.0116	0.1682	0.0366	3.404	0.11
	Neutro	71973	10.28	1.1175	1.1794	1.0227	0.0084	0.1264	0.0468	2.704	0.127
	Eosino	78613	7.9	1.0988	1.1671	1.0337	0.0085	0.2015	0.051	2.444	0.074
	Baso	77799	6.34	1.0772	1.1387	1.0364	0.0093	0.2623	0.0671	2.135	0.091
	Mono	80167	7.37	1.1113	1.1762	1.0524	0.0099	0.2972	0.0559	2.604	0.064
	Lym	80631	6.88	1.1144	1.1548	1.0367	0.0094	0.2374	0.0591	1.493	0.071
	RBC	125379	12.14	1.2201	1.3914	1.0647	0.013	0.1653	0.0331	4.614	0.107
	Hb	125158	7.25	1.1651	1.2343	1.0409	0.0098	0.1744	0.042	1.561	0.065
	Ht	124980	7.75	1.1619	1.2446	1.0374	0.0104	0.153	0.0427	1.766	0.061
	MCV	106583	18.06	1.194	1.4658	1.058	0.0123	0.1245	0.0264	9.385	0.18
	MCH	105135	16.47	1.1587	1.4202	1.0524	0.0115	0.1247	0.0274	9.061	0.196
	MCHC	111110	5.91	1.0926	1.1721	1.0352	0.0095	0.2046	0.0553	2.474	0.049
	PLT	120591	15.71	1.2464	1.4764	1.0639	0.0107	0.1341	0.0225	6.675	0.126
	SBP	128722	7.65	1.1876	1.2536	1.0436	0.0099	0.1721	0.0396	1.558	0.047
	DBP	128736	5.5	1.1459	1.1946	1.0429	0.009	0.2204	0.0461	1.067	0.048
	MAP	128704	6.97	1.1779	1.2388	1.0465	0.0099	0.1949	0.0415	1.52	0.048
	PP	128643	5.13	1.1301	1.1678	1.0279	0.0079	0.1661	0.047	0.86	0.055
	IVS	18418	6.74	1.0345	1.0328	1.0063	0.0076	0.1925	0.2333	0.52	0.129
	PW	18458	10.72	1.0466	1.0427	1.0012	0.0067	0.0272	0.1566	0.415	0.111
	LVDd	18734	13.5	1.0588	1.0518	0.9977	0.007	-	-	0.275	0.066
	LVDs	18374	15.91	1.0527	1.0582	0.9957	0.0071	-	-	0.623	0.128
	LVM	18117	12.74	1.0436	1.0536	1.0051	0.0066	0.0954	0.1238	0.558	0.095
	LVMI	16984	9.55	1.0436	1.0429	1.0088	0.0064	0.2043	0.1499	0.39	0.073
	RWT	18340	10.96	1.0496	1.0444	1.0015	0.0064	0.0342	0.1434	0.325	0.09
	FS	18328	7.75	1.0285	1.0279	0.9977	0.0073	-	-	0.325	0.083
	EF	18633	10.12	1.0285	1.0309	0.9907	0.0076	-	-	0.271	0.074
	E/A	8231	3.78	0.9986	1.0086	1.0015	0.0072	0.1744	0.8409	-0.00927	0.043
	Cheese	140004	1.73	1.0618	1.0741	1.0227	0.0078	0.3059	0.1049	0.118	0.016
	Coffee	139921	5.32	1.1491	1.1933	1.0312	0.008	0.1615	0.0415	1.055	0.07
	Fish	140338	3.34	1.105	1.1204	1.0201	0.0077	0.167	0.0643	0.429	0.026
	Meat	140153	2.32	1.0802	1.0884	1.0187	0.0078	0.2115	0.0883	0.17	0.02
	Milk	140244	3.3	1.1113	1.1152	1.0175	0.0074	0.1518	0.064	0.305	0.036
	Natto	139974	3.12	1.1082	1.1112	1.0168	0.0076	0.1511	0.068	0.293	0.025
	Small fish	139630	2.18	1.071	1.083	1.0164	0.0077	0.1974	0.0932	0.186	0.029
	Green tea	139949	2.01	1.0588	1.0656	1.0048	0.0077	0.0726	0.1173	0.001	0.005
	Tofu	140210	2.41	1.0895	1.097	1.025	0.007	0.2576	0.0723	0.278	0.031
	Vegetables	140277	1.75	1.0741	1.0651	1.0134	0.0075	0.2052	0.1154	0.093	0.015
	Yoghurt	140203	2.88	1.0926	1.1008	1.0148	0.0075	0.1471	0.0743	0.237	0.021
	Alcohol	151639	16.03	1.1144	1.543	1.0355	0.0129	0.0654	0.0238	12.849	0.243
	Smoking	151970	5.48	1.1843	1.1889	1.0144	0.0073	0.0762	0.0384	1.107	0.055
	Gym	138610	1.01	1.0315	1.0359	1.0059	0.0071	0.1637	0.1974	0.039	0.012
	Sports	137970	1.03	1.0375	1.0431	1.0128	0.0067	0.2976	0.0723	0.052	0.014
	Walking	140314	1.44	1.0405	1.0491	1.0061	0.0068	0.1241	0.139	0.051	0.009
	light PA	140075	0.91	1.0649	1.0627	1.0358	0.0074	0.5706	0.1174	0.143	0.015
	Arrhythmia	154177	3.772	1.0895	1.1363	1.0181	0.0089	0.1318	0.0652	2.308	0.157
	Cataract	154177	0.67	1.0527	1.0461	1.0241	0.0067	0.5236	0.1464	0.11	0.02
	CAD	154177	8	1.2038	1.3106	1.05	0.0102	0.1611	0.033	4.67	0.069
	Dyslipidemia	154177	4.72	1.0957	1.1789	1.0231	0.0096	0.1294	0.0536	2.429	0.13
	IS	152221	1.81	1.0802	1.0809	1.0221	0.0074	0.2728	0.0917	0.409	0.049
	T2D	152854	11.81	1.3068	1.4641	1.0921	0.0112	0.1984	0.0241	9.096	0.128
	Dummy	154168	36.79	1.7218	2.4569	1.2487	0.0152	0.1707	0.0105	25.501	1.445
