# Supplementary material for: Genetic footprints of assortative mating in the Japanese population
Source: Nat Hum Behav. 2022 Sep 22;7(1):65–73. doi: 10.1038/s41562-022-01438-z (PMC9883156; doi:10.1038/s41562-022-01438-z)
Supplement: Supplementary file 5 — Phenotype QC in BBJ. [file 41562_2022_1438_MOESM5_ESM.xlsx]

## Sheet: S.Table 8
	Supplementary Table 8. Phenotype quality controls in BioBank Japan project
	Category	Trait	Phenotype source / derivation	Exclusion criteria	Drug-use correction	Phenotype standardization	Covariates
	Common for all traits	-	-	Subjects aged < 18, or whose measured value were outside three times of interquartile range (IQR) of upper/lower quartile. For traits whose phenotype was standardized by z-score, subjects with normalized value outside ±4SD were also excluded.	-	rank-based inverse normal transformation	Sex, age, age^2, top 20 PCs, and affection status of 47 diseases
	Anthropometric	Height	Retrieved from medical records.	-	-	-	-
		BMI	Derived as Body weight × 100/(Height)^2	-	-	-	-
	Metabolic	TC	Retrieved from medical records.	-	For individuals taking a statin, TC was divided by 0.8.	-	-
		HDL-C	Retrieved from medical records.	-	-	-	-
		LDL-C	Retrieved from medical records or derived from the Friedewald formula as TC − HDL-C − (TG / 5) when LDL-C is not available and TG < 400 mg/dL.	-	For subjects taking a statin, we applied the following correction: i) Measured LDL-C was adjusted as LDL-C / 0.7; ii) Derived LDL-C from the Friedewald was re-derived as (TC / 0.8) − HDL-C − (TG / 5).	-	-
		TG	Retrieved from medical records.	-	-	-	-
		BS	Retrieved from medical records.	Subjects with renal insufficiency* or diabetes.	-	-	-
		HbA1c	Retrieved from medical records.		-	-	-
	Protein	TP	Retrieved from medical records.	Subjects with hepatitis B or C, cirrhosis, hepatocellular carcinoma, rheumatoid arthritis, nephrotic syndrome, or hematopoietic tumor.	-	-	-
		Alb	Retrieved from medical records.		-	-	-
	Kidney-related	BUN	Retrieved from medical records.	Subjects with renal insufficiency*.	-	-	-
		sCr	Retrieved from medical records.		-	-	-
		eGFR	Derived from the Japanese coefficient-modified CKD Epidemiology Collaboration (CKD-EPI) equation (Horio, M. et al. Am. J. Kidney Dis. 2010).		-	-	-
		UA	Retrieved from medical records.	Subjects under urate lowering therapy (allopurinol, febuxostat, probenecid, or benzbromarone), or with renal insufficiency*.	-	-	-
	Electrolyte	Na	Retrieved from medical records.	Subjects with renal insufficiency*.	-	-	-
		K	Retrieved from medical records.		-	-	-
		Cl	Retrieved from medical records.		-	-	-
		Ca	Retrieved from medical records.		-	-	Serum albumin level
		P	Retrieved from medical records.		-	-	-
	Liver-related	TBil	Retrieved from medical records.	Subjects with hepatitis B or C, cirrhosis, hepatocellular carcinoma.	-	-	Drinking status (ever or never)
		AST	Retrieved from medical records.		-	-
		ALT	Retrieved from medical records.		-	-
		ALP	Retrieved from medical records.		-	-
		GGT	Retrieved from medical records.		-	-
	Other biochemical	PT	Retrieved from medical records.	Subjects under anticoagulant therapy (warfarin) or with cirrhosis.	-	-	-
		APTT	Retrieved from medical records.	Subjects under anticoagulant therapy (warfarin) or with cirrhosis.	-	-	-
		Fbg	Retrieved from medical records.	Subjects under anticoagulant therapy (warfarin) or with cirrhosis.	-	-	-
		CK	Retrieved from medical records.	-	-	-	-
		LDH	Retrieved from medical records.	Subjects with hepatitis B or C, cirrhosis, hepatocellular carcinoma.	-	-	Drinking status (ever or never)
		CRP	Retrieved from medical records.	Subjects with rheumatoid arthritis.	-	-	-
	Hematological	WBC	Retrieved from medical records.	Subjects with renal insufficiency*, hematologic malignancy, cirrhosis, or under erythropoietin therapy	-	-	Smoking status (ever or never)
		Neutro	Derived as WBC × Neutro (%).		-	-
		Eosino	Derived as WBC × Eosino (%).		-	-
		Baso	Derived as WBC × Baso (%).		-	-
		Mono	Derived as WBC × Mono (%).		-	-
		Lym	Derived as WBC × Lym (%).		-	-
		RBC	Retrieved from medical records.		-	-
		Hb	Retrieved from medical records.		-	-
		Ht	Retrieved from medical records.		-	-
		MCV	Retrieved from medical records.		-	-
		MCH	Retrieved from medical records.		-	-
		MCHC	Retrieved from medical records.		-	-
		Plt	Retrieved from medical records.		-	-
	Blood Pressure	SBP	Retrieved from medical records.	-	For subjects taking anti-hypertensive medications, we added 15 mmHg to SBP and 10 mmHg to DBP. We used adjusted values to derive MAP and PP.	-	Smoking status (ever or never)
		DBP	Retrieved from medical records.	-		-
		MAP	Derived as DBP + (SBP − DBP) / 3.	-		-
		PP	Derived as SBP − DBP.	-		-
	Echocardiographic	IVS	Retrieved from medical records.	-	-	-	-
		PW	Retrieved from medical records.	-	-	-	-
		LVDd	Retrieved from medical records.	-	-	-	-
		LVDs	Retrieved from medical records.	-	-	-	-
		LVM	Derived from the Devereux formula (Devereux R.B., et al. Am. J. Cardiol. 1986) as 0.8 × (1.04 × ((LVDd + IVS + PW)^3 − LVDd^3) / 1000) + 0.6.	-	-	-	-
		LVMI	Derived as LVM / BSA, where BSA (body surface area) was estimated using the Du Bois formula.	-	-	-	-
		RWT	Derived as 2 × PW / LVDd.	-	-	-	-
		FS	Derived as (LVDd − LVDs) / LVDd.	-	-	-	-
		EF	Retrieved from medical records.	-	-	-	-
		E/A	Retrieved from medical records.	-	-	-	-
	* Subject with renal insufficiency is defined as eGFR < 15 mL/min/1.73 m^2 or dialysis therapy.
